# Supplementary material for: A Comprehensive Survey of Immune Cytolytic Activity-Associated Gene Co-Expression Networks across 17 Tumor and Normal Tissue Types
Source: Cancers (Basel). 2018 Sep 4;10(9):307. doi: 10.3390/cancers10090307 (PMC6162652; doi:10.3390/cancers10090307)
Supplement: Supplementary file 1 [file cancers-10-00307-s001.zip]

Archive with 3 entries (2 files):
- cancers-332194-supplementary-final-/
- cancers-332194-supplementary-final-/cancers-332194-supplementary-R2 revised - layout.docx
- cancers-332194-supplementary-final-/Table_S2.xlsx
