# Supplementary material for: A Comprehensive Survey of Immune Cytolytic Activity-Associated Gene Co-Expression Networks across 17 Tumor and Normal Tissue Types
Source: Cancers (Basel). 2018 Sep 4;10(9):307. doi: 10.3390/cancers10090307 (PMC6162652; doi:10.3390/cancers10090307)
Supplement: Supplementary file 1 [file cancers-10-00307-s001.zip › cancers-332194-supplementary-final-/Table_S2.xlsx]

## Sheet: Table S2 Title
Supplementary Table S2. Summary of CYT-associated modules across 14 types of tumors. Columns from left to right are: name of modules (tissue: module color), CYT correlation, FDR of CYT correlation, size of modules, representative enriched GO terms, intersection number of genes in module and representative GO term, enrichment FDR, median of 13 Z-summary (module preservation in other 13 tumor netwo…

## Sheet: Table S2 Content
Module	CYT correlation	CYT adjust p	Size	Representative GO ID	Intersect number	Enrichment adjust p	median Z-summary	Representative GO theme	Hub gene	Stage Kruskal-Wallis p-value	Survival KM p-value
LUAD:brown	0.824296	2.22e-145	261	GO:0019221: cytokine-mediated signaling pathway	45	< 2.2E-16	47.0157	cytokine-mediated signaling pathway	TRAF3IP3;CD3E;CD247;PYHIN1;CD2	0.00403796	0.0883206
LUAD:turquoise	0.598945	1.25e-51	398	GO:0006952: defense response	141	< 2.2E-16	48.8437	defense response	NCKAP1L;CD53;LAIR1;CYBB;CD4	0.0542567	0.0211974
LUAD:purple	0.52283	7.96e-37	25	GO:0002250: adaptive immune response	7	0.0174947	10.5909	innate immune response	FCRL5;PNOC;MZB1;CD79A;ADAM6	7.89576e-05	0.193407
LUAD:black	0.156821	0.0013668	53	GO:0001944: vasculature development	20	1.69e-11	18.7048	blood vessel development	ARHGEF15;RHOJ;LDB2;CDH5;CD34	0.3692	0.556765
LUAD:blue	0.152476	0.00156975	331	GO:0007059: chromosome segregation	93	< 2.2E-16	38.7048	chromosome segregation	TPX2;CDCA5;KIF23;NCAPH;KIF2C	0.00308978	0.113661
LUAD:green	0.143388	0.00270289	103	GO:0005615: extracellular space	54	< 2.2E-16	21.2657	proteinaceous extracellular matrix	COL5A2;THBS2;COL1A2;COL3A1;COL5A1	0.71595	0.306166
LUAD:red	0.113753	0.0186495	74	GO:0031012: extracellular matrix	16	5.74e-06	15.5128	proteinaceous extracellular matrix	OLFML1;MSRB3;ECM2;SGCD;ZNF521	0.24663	0.733671
LUSC:turquoise	0.747554	3.95e-98	1622	GO:0006952: defense response	432	< 2.2E-16	64.1459	defense response	SASH3;IL10RA;SNX20;PTPRC;NCKAP1L;CD53;GIMAP4;EVI2B;SELPLG;WAS;BTK;RCSD1;DOCK2;SLA;DOCK8;IRF8	0.646913	0.0621434
LUSC:blue	0.329301	3.6e-13	999	GO:0001568: blood vessel development	100	< 2.2E-16	18.6234	blood vessel development	A2M;CD93;CDH5;RHOJ;LDB2;SYNE1;TIE1;DLC1;ACVRL1	0.267575	0.000392895
LUSC:yellow	0.292511	1.4e-10	379	GO:0005615: extracellular space	106	< 2.2E-16	28.2704	proteinaceous extracellular matrix	PDGFRB;OLFML1;COL1A2;BGN;COL6A3	0.361886	0.00154054
LUSC:black	0.18928	6.43e-05	41	GO:0042599: lamellar body	3	0.0176048	0.212845	lamellar body	C16orf89;SFTPD;FOLR1;NAPSA;SLC34A2	2.77291e-05	0.063947
LUSC:brown	-0.105397	0.0234683	796	GO:0006397: mRNA processing	59	2.36e-10	43.5237	mRNA processing	GUSBP11;NKTR;PILRB;WASH7P;ZNF767P;AHSA2;LENG8	0.121603	0.0233631
LUSC:red	-0.136069	0.00358275	45	GO:0016491: oxidoreductase activity	21	< 2.2E-16	1.53246	oxidoreductase activity	SRXN1;OSGIN1;CYP4F3;CYP4F11;AKR1C1	0.67108	0.370193
LUSC:pink	-0.181336	0.000111756	23	GO:0005654: nucleoplasm	16	0.0119737	10.4515	nucleus	CACTIN;REXO1;SAFB;HDGFRP2;SAFB2	0.122269	0.0725094
KIRC:black	0.853238	7.92e-175	442	GO:0006952: defense response	147	< 2.2E-16	41.7314	defense response	PTPN7;MAP4K1;LCK;TRAF3IP3;UBASH3A	1.18706e-05	0.0349071
KIRC:purple	0.540851	1.38e-40	371	GO:0006952: defense response	123	< 2.2E-16	44.9992	defense response	NCKAP1L;BTK;VAV1;CD53;MS4A6A	0.0571546	0.177873
KIRC:lightyellow	0.483655	3.41e-31	24	GO:0008064: regulation of actin polymerization or depolymerization	6	0.00628283	5.72094	regulation of actin polymerization or depolymerization	SH3BGRL3;GPX1;HN1;PYCARD;PFN1	9.78235e-11	7.15787e-07
KIRC:salmon	0.334089	4.48e-14	122	GO:0007059: chromosome segregation	55	< 2.2E-16	32.7605	chromosome segregation	BUB1B;NCAPG;TPX2;CEP55;GTSE1	1.02848e-08	0.000220585
KIRC:yellow	0.195626	2.79e-05	895	GO:0005739: mitochondrion	265	< 2.2E-16	38.5031	mitochondrion	TCEB2;GADD45GIP1;NDUFS8;ROMO1;PSMB3;MIEN1;NDUFB7;NDUFA13	1.09534e-05	0.000186743
KIRC:magenta	0.181398	9.45e-05	378	GO:0005634: nucleus	202	7.71e-05	19.4126	nucleus	SIRT6;RBM42;FKBP8;CCDC124;CDC34	0.0375272	0.00782368
KIRC:blue	0.132459	0.00535467	1718	GO:0005929: cilium	70	0.00373314	42.8776	cilium	LENG8;ATG16L2;AHSA2;ZNF767P;LOC146880;CHKB-CPT1B;LY6G5B;CCNL2;SEC31B;RUSC1-AS1;AGER;DNHD1;L3MBTL1;CENPT;CROCCP3;TTLL3;TUBGCP6	0.641381	0.000633693
KIRC:cyan	-0.149122	0.00160003	106	GO:0046395: carboxylic acid catabolic process	16	8.63e-08	2.43181	carboxylic acid catabolic process	FBXO3;ACAA2;PANK1;ACAT1;ACADM	3.03899e-09	1.86062e-12
KIRC:turquoise	-0.190383	4.25e-05	2322	GO:0005654: nucleoplasm	630	< 2.2E-16	50.4855	nucleus	STRN;ASXL2;TRIM44;TAOK1;RIF1;DNAJB14;IREB2;EXOC6B;UHMK1;NHLRC2;ZFP91;RC3H2;MAN1A2;CLOCK;SBNO1;ATE1;REST;CCNT1;DPP8;APOOL;SLC30A4;UBR1;UBXN7	2.16683e-06	1.75938e-06
KIRP:magenta	0.890606	7.9e-121	261	GO:0042110: T cell activation	57	< 2.2E-16	36.1048	T cell activation	CD247;LCK;CD3E;CD96;CD2	0.869667	0.141853
KIRP:green	0.765114	3.91e-61	810	GO:0006952: defense response	254	< 2.2E-16	54.1532	defense response	CD53;SASH3;NCKAP1L;IL10RA;CD4;MS4A6A;FERMT3;LAIR1	0.263423	0.691306
KIRP:lightcyan	0.455276	3.39e-15	43	GO:0072359: circulatory system development	20	1.52e-09	20.8409	single-multicellular organism process	CD34;CDH5;ERG;CXorf36;TIE1	8.44525e-05	0.0022109
KIRP:tan	0.35126	6.85e-09	107	GO:0005578: proteinaceous extracellular matrix	21	2.31e-11	25.4596	proteinaceous extracellular matrix	PDGFRB;MRVI1;ADGRA2;SYNPO2;HEPH	7.16668e-05	0.000339515
KIRP:pink	0.150757	0.0193633	311	GO:0005654: nucleoplasm	94	0.00567888	20.6711	nucleus	RFXANK;SIRT6;CCDC124;C9orf142;PGLS	0.483461	0.122672
KIRP:greenyellow	0.148245	0.0201335	113	GO:0003735: structural constituent of ribosome	64	< 2.2E-16	31.5561	structural constituent of ribosome	RPL36;RPS16;RPL27A;RPL37;RPL18	0.000571349	0.76185
KIRP:brown	-0.113504	0.0815634	1623	GO:0005929: cilium	73	0.000130924	34.4734	cilium	CCNL2;CDK3;PILRB;CCDC57;ZNF767P;GOLGA6L9;LUC7L;CHKB-CPT1B;TTLL3;AFG3L1P;ZNF789;LOC155060;AGAP6;LINC00174;AGAP4;WDR27	0.0188127	0.0698278
KIRP:blue	-0.170389	0.00784597	2117	GO:0005794: Golgi apparatus	285	4.72e-13	43.8944	Golgi apparatus	ASXL2;ATF2;NCOA2;BROX;REST;ATE1;UHMK1;DPP8;SBNO1;MAP3K2;HACD2;CLOCK;GTF2A1;RAPGEF6;LATS1;STRN;USP12;SLC30A6;PAFAH1B2;IL6ST;MAN2A1	0.201551	0.0593882
KIRP:yellow	-0.235237	0.000162479	1124	GO:0051252: regulation of RNA metabolic process	391	< 2.2E-16	32.8601	regulation of transcription, DNA-templated	NPHP3;ZNF780B;POGZ;ZNF518A;ZNF169;CCNT2;ZNF224;BTAF1;ZNF493;ZNF37BP;RBM25	0.0863858	0.117956
KIRP:turquoise	-0.242692	0.000120124	2258	GO:0006355: regulation of transcription, DNA-templated	651	< 2.2E-16	44.3513	regulation of transcription, DNA-templated	MYO9A;EMSY;KIF27;BPTF;BCLAF1;ZKSCAN1;C5orf42;MED13L;CREB1;NIPBL;REV3L;CHD6;BOD1L1;QSER1;BDP1;ZNF81;SCAF11;ATRX;ZFX;JMJD1C;PIKFYVE;EPC2	0.504043	0.251916
BRCA:turquoise	0.911502	0	796	GO:0006952: defense response	292	< 2.2E-16	61.7659	defense response	SASH3;PTPN7;CD53;SNX20;IL10RA;IL2RG;IL12RB1	0.132949	0.231225
BRCA:salmon	0.420107	1.23e-46	33	GO:0051607: defense response to virus	20	< 2.2E-16	15.7105	innate immune response	IFIT3;IFI44L;CMPK2;OAS2;IFI44	0.240604	0.655073
BRCA:red	0.325052	4.2e-27	210	GO:0001944: vasculature development	36	< 2.2E-16	23.2194	blood vessel development	CXorf36;ARHGEF15;S1PR1;EMCN;CDH5	0.000422518	0.930031
BRCA:tan	0.316863	8.28e-26	34	GO:0005811: lipid particle	6	9.47e-05	2.49667	lipid particle	CIDEC;GPD1;PLIN1;ADH1B;FABP4	0.00100015	0.329338
BRCA:cyan	0.242643	2.68e-15	32	GO:0031012: extracellular matrix	9	0.00427463	10.0054	proteinaceous extracellular matrix	EMILIN1;MFRP;HIC1;TAGLN;PDLIM7	0.0150567	0.167329
BRCA:magenta	0.119754	0.000159247	55	GO:0003735: structural constituent of ribosome	50	< 2.2E-16	24.2013	structural constituent of ribosome	RPS8;RPL32;RPS11;RPL12;RPL18	0.189708	0.514718
BRCA:brown	0.117449	0.000197181	302	GO:0005615: extracellular space	92	< 2.2E-16	28.4989	proteinaceous extracellular matrix	COL5A2;COL3A1;COL1A2;FBN1;COL6A3	0.295332	0.166172
BRCA:yellow	0.102252	0.0011134	287	GO:0007059: chromosome segregation	89	< 2.2E-16	36.4374	chromosome segregation	TPX2;BUB1;NCAPH;MCM10;KIF4A	0.000716054	0.227347
BRCA:blue	-0.165493	1.17e-07	523	GO:0010468: regulation of gene expression	226	< 2.2E-16	49.0977	regulation of transcription, DNA-templated	CCNT1;UHMK1;ASXL2;REST;BIRC6	0.261892	0.928648
COAD:blue	0.773936	2.33e-62	2494	GO:0006952: defense response	501	< 2.2E-16	34.7391	defense response	WAS;IL10RA;ARHGAP30;DOCK2;PTPRC;HCLS1;CD53;PIK3R5;ITGAL;SASH3;APBB1IP;IKZF1;SLA;CYTH4;STX11;LILRB1;FAM78A;DOK2;BTK;EVI2B;FMNL1;DOCK10;MYO1G;NCKAP1L	0.0894247	0.676173
COAD:magenta	0.128967	0.0436255	234	GO:0007059: chromosome segregation	71	< 2.2E-16	33.0016	chromosome segregation	NCAPH;MCM10;BUB1B;PLK4;KIF23	0.140602	0.172195
COAD:paleturquoise	0.109996	0.0890194	41	GO:0005740: mitochondrial envelope	16	5.18e-08	9.61962	mitochondrion	UQCR10;PSMD9;NUDT8;SCO2;ECHS1	0.00103149	0.28311
COAD:greenyellow	-0.16792	0.00729023	152	GO:0006119: oxidative phosphorylation	16	1.69e-10	28.1163	oxidative phosphorylation	NDUFA13;NDUFB7;NDUFA11;UQCR11;C19orf70	0.0948489	0.560801
COAD:black	-0.169957	0.00674649	292	GO:0005634: nucleus	144	0.0110789	17.0161	nucleus	SZT2;KMT2B;SRRM2;CRAMP1;EBLN2	0.318509	0.583965
COAD:skyblue	-0.182054	0.0036052	48	GO:0031981: nuclear lumen	30	2.92e-05	6.86059	nucleus	CCDC86;RRP9;UBE2C;E2F1;PDF	0.578181	0.574889
COAD:orange	-0.207454	0.000869813	54	GO:0005743: mitochondrial inner membrane	22	< 2.2E-16	11.8575	mitochondrion	TBCA;TAF9;MRPS36;MRPL22;COX7C	3.24753e-05	0.715591
COAD:darkmagenta	-0.209982	0.000765561	36	GO:0006355: regulation of transcription, DNA-templated	35	< 2.2E-16	14.703	regulation of transcription, DNA-templated	ZNF234;ZNF567;ZNF566;ZNF260;ZNF235	0.754349	0.688523
COAD:lightyellow	-0.219562	0.000422237	71	GO:0006412: translation	14	0.041343	13.4152	translation	DCAF13;NUDCD1;COPS5;TCEB1;MTERF3	0.141829	0.923917
COAD:darkgreen	-0.234513	0.000173967	61	GO:0005654: nucleoplasm	28	0.0206411	9.54555	nucleus	SETD1A;ATXN2L;CLCN7;EDC4;FBRS	0.00242314	0.549624
COAD:darkgrey	-0.254041	5.54e-05	58	GO:0003723: RNA binding	31	1.71e-11	11.4197	RNA binding	WDR43;DDX18;ZC3H15;POLR1B;PRPF40A	0.556389	0.784381
COAD:skyblue3	-0.270245	1.61e-05	31	GO:0001047: core promoter binding	6	0.0239029	4.83501	core promoter binding	FOXO3B;FOXO3;CACNA1D;PTCH1;SHANK2	0.133088	0.896578
COAD:grey60	-0.2808	6.95e-06	82	GO:0005515: protein binding	71	0.00346474	16.9721	protein binding	GPALPP1;N4BP2L2;CUL4A;SUPT20H;RNF6	0.00134816	0.915919
COAD:lightcyan	-0.290341	3.17e-06	84	GO:0003735: structural constituent of ribosome	57	< 2.2E-16	26.7998	structural constituent of ribosome	RPL32;RPL12;RPL7A;RPS9;RPS11	0.036039	0.401005
COAD:midnightblue	-0.311804	5.22e-07	95	GO:0044444: cytoplasmic part	71	0.0337575	9.1545	cytoplasmic part	MCTS1;NKAP;NSDHL;NKRF;SLC25A14	0.246679	0.696799
COAD:salmon	-0.330683	1.03e-07	124	GO:0003723: RNA binding	50	< 2.2E-16	12.6669	RNA binding	WDR12;PNO1;MEMO1;RPP40;NIFK	0.128327	0.251051
COAD:pink	-0.331692	1.03e-07	262	GO:0010468: regulation of gene expression	111	6.72e-05	21.3379	regulation of transcription, DNA-templated	PUM2;PHC3;ZNF91;KIAA2026;ZNF507	0.789022	0.704492
COAD:cyan	-0.412964	5.53e-12	118	GO:0005743: mitochondrial inner membrane	23	1.57e-09	12.7102	mitochondrion	SSBP1;MRPS33;LSM5;METTL5;TOMM6	0.122396	0.651521
COAD:purple	-0.509576	6.98e-19	196	GO:0003677: DNA binding	54	6.64e-06	12.0035	DNA binding	ZNF782;CARF;UBN2;ZNF12;CDK13	0.108613	0.231025
STAD:brown	0.740983	2.04e-77	800	GO:0006952: defense response	265	< 2.2E-16	56.5615	defense response	IL10RA;ARHGAP25;NCKAP1L;IKZF1;ITGAL;BIN2;CD53;SASH3	0.00928194	0.171859
STAD:greenyellow	0.179679	0.00242254	53	GO:0005578: proteinaceous extracellular matrix	20	< 2.2E-16	14.7968	proteinaceous extracellular matrix	FAP;COL5A2;COL1A1;SULF1;CTHRC1	0.0371435	0.0377295
STAD:green	0.128003	0.0393258	267	GO:0001568: blood vessel development	56	< 2.2E-16	24.6086	blood vessel development	CDH5;CD34;ARHGEF15;CXorf36;MMRN2	0.0234751	0.0636585
HNSC:turquoise	0.768994	1.68e-112	694	GO:0006952: defense response	231	< 2.2E-16	65.4149	defense response	SASH3;NCKAP1L;CD53;WAS;DOCK2;ITGAL	0.306827	0.288822
HNSC:black	0.669862	5.98e-72	78	GO:0016032: viral process	47	< 2.2E-16	23.2887	viral process	IFIT3;IFI44L;CMPK2;TAP1;TRIM22	0.0381913	0.914443
HNSC:purple	0.46796	5.38e-29	21	GO:0019814: immunoglobulin complex	3	8.73e-05	10.9981	immunoglobulin complex	FCRL5;CD79A;MZB1;BMS1P20;FAM46C	0.592833	0.0121746
HNSC:red	0.197793	2.26e-05	82	GO:0001525: angiogenesis	20	8.76e-11	21.4659	blood vessel development	CDH5;RHOJ;TEK;ADGRL4;CXorf36	0.210018	0.0162455
HNSC:brown	0.134356	0.00579645	143	GO:0007059: chromosome segregation	57	< 2.2E-16	30.4044	chromosome segregation	DTL;EXO1;TOP2A;BUB1B;SGO1	0.587793	0.697148
LIHC:blue	0.83096	1.01e-110	593	GO:0006952: defense response	203	< 2.2E-16	63.6756	defense response	CD53;SASH3;NCKAP1L;SELPLG;GPSM3	0.679774	0.691413
LIHC:brown	0.269003	7.12e-07	362	GO:0005578: proteinaceous extracellular matrix	71	< 2.2E-16	31.7799	proteinaceous extracellular matrix	ADGRA2;ANTXR1;COL3A1;EMILIN1;THBS2	0.559074	0.853261
LIHC:red	0.196649	0.000405989	75	GO:0001944: vasculature development	26	< 2.2E-16	24.9749	blood vessel development	ERG;CYYR1;MYCT1;CLEC14A;CDH5	0.0140652	0.0133016
PRAD:yellow	0.872806	1.12e-183	1006	GO:0006952: defense response	358	< 2.2E-16	60.9536	defense response	BIN2;CD53;SASH3;IL10RA;CD4;MYO1F;CORO1A;SELPLG;CARD11;LAPTM5	0.0113453	0.853975
PRAD:black	0.615247	4.55e-53	682	GO:0005615: extracellular space	107	< 2.2E-16	12.6194	proteinaceous extracellular matrix	CALHM2;GLIS2;MFGE8;PHLDB1;SERPING1;IGFBP7	0.00474912	0.238902
PRAD:cyan	0.497443	2.91e-31	51	GO:0001525: angiogenesis	14	2.42e-07	17.3298	blood vessel development	MMRN2;CDH5;CYYR1;ADGRL4;CD34	0.0240022	0.153222
PRAD:magenta	0.492176	1.28e-30	427	GO:0005615: extracellular space	49	0.000710993	1.26395	proteinaceous extracellular matrix	B3GNT8;LAMB3;ST6GALNAC2;TRIM29;DLK2	0.507227	0.274931
PRAD:salmon	0.471536	6.42e-28	60	GO:0005578: proteinaceous extracellular matrix	20	< 2.2E-16	12.235	proteinaceous extracellular matrix	CDH11;COL3A1;COL8A1;ADAMTS2;MOXD1	2.39251e-07	0.608081
PRAD:red	0.429439	9.11e-23	821	GO:0044449: contractile fiber part	44	< 2.2E-16	11.4288	contractile fiber part	LMOD1;FLNA;MPP2;MSRB3;ASB2;SMIM10;KCNMB1;TNS1	0.106923	0.601881
PRAD:brown	0.42901	9.11e-23	1890	GO:0048468: cell development	306	< 2.2E-16	23.2167	cell development	FAT4;PEAK1;LRRK2;KIRREL;ZEB2;EPB41L2;SEC23A;ITGA9;DDR2;ACSL4;ANO6;TCF4;ZEB1;SYNE1;RGL1;GCNT4;CCDC88A;TGFBR2	0.752657	0.605172
PRAD:midnightblue	0.235432	4.08e-07	26	GO:0003700: transcription factor activity, sequence-specific DNA binding	14	4.48e-06	10.1044	transcription factor activity, sequence-specific DNA binding	ZFP36;ATF3;EGR3;FOSB;EGR1	0.133189	0.456934
PRAD:pink	0.123223	0.01211	489	GO:0008380: RNA splicing	36	1.84e-06	44.7357	RNA splicing	GUSBP11;LENG8;MAPK8IP3;WDR27;FAM156A	0.0471152	0.781571
THCA:brown	0.865988	7.03e-180	1063	GO:0006952: defense response	348	< 2.2E-16	56.7771	defense response	CD53;SASH3;BIN2;WAS;BTK;IL2RG;CD37;EVI2B;PTPN7;FERMT3	0.00312233	0.150946
THCA:midnightblue	0.442331	3.57e-24	82	GO:0051301: cell division	50	< 2.2E-16	27.2492	cell division	NUSAP1;RRM2;NCAPG;CEP55;TPX2	0.0234797	0.155804
THCA:cyan	0.3276	7.4e-13	85	GO:0005578: proteinaceous extracellular matrix	36	< 2.2E-16	19.1624	proteinaceous extracellular matrix	THBS2;COL3A1;LUM;VCAN;SFRP4	5.37941e-05	0.138713
THCA:grey60	0.218992	4.41e-06	44	GO:0006260: DNA replication	24	< 2.2E-16	16.2207	DNA replication	DTL;FANCI;ASF1B;UHRF1;TCF19	0.053409	0.147835
THCA:black	0.196558	3.66e-05	403	GO:0071944: cell periphery	179	9.91e-12	4.8664	cell periphery	FN1;RUNX1;KCNN4;ITGA3;EVA1A	6.00541e-07	0.126224
THCA:turquoise	-0.106906	0.0348131	1974	GO:0005654: nucleoplasm	583	< 2.2E-16	61.9016	nucleus	RIF1;LATS1;CCNT1;ASXL2;TAOK1;REST;ERCC6L2;FAM63B;RAPGEF6;MAP3K2;LMBRD2;TRIM44;AFF4;UBXN7;TRIP11;DDI2;APOOL;DNAJB14;SON	0.280988	0.95449
THCA:green	-0.168348	0.00042392	732	GO:0006355: regulation of transcription, DNA-templated	302	< 2.2E-16	27.4449	regulation of transcription, DNA-templated	FAM179B;ZNF420;ZNF510;KMT5B;ZNF568;ZNF644;ICE2	0.000317473	0.135411
SKCM:yellow	0.909781	3.37e-49	885	GO:0006952: defense response	285	< 2.2E-16	50.1178	defense response	SASH3;VAV1;IKZF1;WAS;ARHGAP9;ITGAL;BIN2;CORO1A	0.833699	0.0458944
SKCM:red	0.380353	0.00066823	405	GO:0006954: inflammatory response	41	6.16e-05	4.59516	innate immune response	C10orf54;CYP2S1;CEBPA;LPAR5;NUAK2	0.912771	0.513111
GBM:grey60	0.822866	2.42e-44	33	GO:0050863: regulation of T cell activation	14	2.7e-11	21.9539	T cell activation	CD3E;LCK;CD2;CD96;CD3D		0.33545
GBM:blue	0.702977	2.34e-25	676	GO:0006952: defense response	215	< 2.2E-16	47.0435	defense response	LAIR1;VAV1;NCKAP1L;CD53;LAPTM5;GPSM3		0.12047
GBM:midnightblue	0.268006	0.00166332	37	GO:0051607: defense response to virus	21	< 2.2E-16	16.1364	innate immune response	OAS2;RSAD2;MX1;CMPK2;OAS1		0.909669
GBM:brown	0.196894	0.0217483	555	GO:0005739: mitochondrion	214	< 2.2E-16	27.0942	mitochondrion	UQCRQ;ATP5L;SNRPG;NDUFA2;DPY30		0.459909
GBM:cyan	0.167981	0.049767	45	GO:0044782: cilium organization	17	< 2.2E-16	5.26989	cilium	CASC1;CFAP126;SPEF1;RIBC1;SPAG1		0.352041
GBM:tan	0.167386	0.049767	59	GO:0001525: angiogenesis	20	< 2.2E-16	20.5319	blood vessel development	CXorf36;ARHGEF15;FLT4;ACVRL1;MMRN2		0.940722
GBM:black	-0.142173	0.0960148	133	GO:0007268: chemical synaptic transmission	40	< 2.2E-16	1.64164	chemical synaptic transmission	GRIN1;SYN1;SLC12A5;SULT4A1;SYN2		0.0165065
GBM:yellow	-0.208885	0.0152374	284	GO:0007059: chromosome segregation	86	< 2.2E-16	34.3518	chromosome segregation	CKAP2L;BUB1;NCAPH;KIF2C;TOP2A		0.368542
GBM:red	-0.230584	0.00778715	136	GO:0060255: regulation of macromolecule metabolic process	75	0.00217774	26.295	regulation of transcription, DNA-templated	TAOK1;NCOA2;ZNF81;SBNO1;MAN1A2		0.23818
GBM:greenyellow	-0.350614	2.4e-05	62	GO:0005654: nucleoplasm	34	0.000136889	13.3269	nucleus	CACTIN;CHERP;FZR1;PIAS4;RAVER1		0.998954
GBM:turquoise	-0.369788	7.77e-06	1510	GO:0006355: regulation of transcription, DNA-templated	490	< 2.2E-16	55.887	regulation of transcription, DNA-templated	KMT2A;GPATCH8;BPTF;KAT6A;ANKRD17;NIPBL;SPEN;EP400;BIRC6;SRRM2;ZNF445;SMG1;SETD2;SOS1;ZNF318		0.191803
GBM:magenta	-0.41671	2.7e-07	94	GO:0005654: nucleoplasm	58	< 2.2E-16	8.70402	nucleus	CHD7;TOP2B;TOPBP1;SMARCC1;WHSC1		0.600922
OV:turquoise	0.831358	5.58e-90	736	GO:0006952: defense response	272	< 2.2E-16	63.2732	defense response	SASH3;PTPRC;CD53;BIN2;LCP2;LAIR1;FERMT3	0.817855	0.358649
OV:yellow	0.329945	1.91e-08	36	GO:0045087: innate immune response	24	< 2.2E-16	14.447	innate immune response	OAS2;IFIT3;CMPK2;RSAD2;MX1	0.12449	0.462169
OV:blue	0.266723	5.47e-06	396	GO:0001568: blood vessel development	60	< 2.2E-16	27.4198	blood vessel development	COL3A1;FBN1;COL5A2;COL5A1;COL1A1	0.281588	0.483742
